# Supplementary material for: Prevalence and Correlates of Anabolic–Androgenic Steroid Use in Australian Adolescents
Source: Nutrients. 2025 Mar 11;17(6):980. doi: 10.3390/nu17060980 (PMC11945638; doi:10.3390/nu17060980)
Supplement: Supplementary file 1 [file nutrients-17-00980-s001.zip]

Archive with 1 entries (1 files):
- nutrients-3507966-supplementary.pdf
